# Supplementary material for: Penetration of the SARS-CoV-2 Spike Protein across the Blood–Brain Barrier, as Revealed by a Combination of a Human Cell Culture Model System and Optical Biosensing
Source: Biomedicines. 2022 Jan 17;10(1):188. doi: 10.3390/biomedicines10010188 (PMC8773803; doi:10.3390/biomedicines10010188)
Supplement: Supplementary file 1 [file biomedicines-10-00188-s001.zip]

Archive with 1 entries (1 files):
- biomedicines-1511886-supplementary.pdf
